# Supplementary material for: Total Flavonoids from Camellia oleifera Alleviated Mycoplasma pneumoniae-Induced Lung Injury via Inhibition of the TLR2-Mediated NF-κB and MAPK Pathways
Source: Molecules. 2023 Oct 13;28(20):7077. doi: 10.3390/molecules28207077 (PMC10609408; doi:10.3390/molecules28207077)
Supplement: Supplementary file 1 [file molecules-28-07077-s001.zip]

Archive with 1 entries (1 files):
- molecules-2639014-supplementary.pdf
